# Supplementary material for: Interrogating the recognition landscape of a conserved HIV-specific TCR reveals distinct bacterial peptide cross-reactivity
Source: eLife. 2020 Jul 27;9:e58128. doi: 10.7554/eLife.58128 (PMC7384859; doi:10.7554/eLife.58128)
Supplement: Figure 2—figure supplement 3—source data 1. [file elife-58128-fig2-figsupp3-data1.pzfx.zip]

Archive with 2 entries (2 files):
- Fig2_figure Suppl2_source3_Juan Rd2 DatA for ms.pzfx
- __MACOSX/._Fig2_figure Suppl2_source3_Juan Rd2 DatA for ms.pzfx
